# Supplementary material for: Toxoplasma gondii Intravacuolar-Network-Associated Dense Granule Proteins Regulate Maturation of the Cyst Matrix and Cyst Wall
Source: mSphere. 2019 Oct 16;4(5):e00487-19. doi: 10.1128/mSphere.00487-19 (PMC6796980; doi:10.1128/mSphere.00487-19)
Supplement: TEXT S1 [file mSphere.00487-19-s0001.txt]

/*
 * Wall profile measurement macro
 * 
 * Designed to measure fluorescence intensity parallel to the wall of the cyst.
 * 
 * Works generally in two steps:
 * 
 * Step (1): Generate reliable mask of the cyst - slightly outside the wall
 *  - use the DBA-Rhodamine channel (or any other reliable channel) to threshold the cyst
 *  - fill holes inside to get continuous mask of the whole cyst
 *  
 * Step (2): Measure the fluorescence intensity from selected channel in successive layers 
 *  	      created by eroding the original binary mask
 * 
 * Usage: Crop the image so there is only one cyst
 * 		  Useful parameters at the beginning of the macro can be adjusted to get the best results
 * 		  
 * 
 * Version history:
 * 
 * v. 0.4 - 5/29/2018 - added option to measure the total integral fluorescence from the cyst (the whole solid region
 *						instead of just the shell)
 * 
 * v. 0.3 - 4/19/2018 - added "manual mode" = mask supplied in the ROI Manager when mask_channel = 0
 * 						(the first ROI from the ROI manager is used, the rest is discarded)
 * 
 * v. 0.2 - 4/9/2018 - added longer intensity trace outside the cyst for easier background correction
 * 					 - stop condition changed to area (in pixels^2) of the shrinking selection
 * 					 - reformatted output for easier data handling (simultaneous measurement of multiple channels)
 * 
 * 
 * v. 0.1 - 4/4/2018 - initial release
 * 
 * zdenek.svindrych@dartmouth.edu
 * 
 */

blur_pixels=1;
threshold_adjustment = 1.05;

mask_channel = 3;	// channel defining the cyst mask
					// when mask_channel = 0, the first ROI from the ROI Manager is used to define the mask

measure_channels = newArray(3,4);	// channels to be measured

min_size = 1000;	// in pixels^2, the minimum area of the (shrinking) layer selection

outside_layers = 15;	// number of layers to be measured outside the cyst (layers are generally 1 pixel thick)

integral = true;		// false - measure the intensity from the shell only
						// true - measure the total (integral) intensity from the solid selection

name = getTitle();	// the name of the current image that we are processing

// make sure to reset the "Dark Background" option to default value
run("Options...", "iterations=1 count=1 do=Nothing");

// empty the Results table
	if (nResults >= 0)
		run("Clear Results");


if (mask_channel==0) {
	// use the first ROI from the ROI Manager, get rid of the rest
	roiManager("Select", 0);
	roiManager("reset");	// delete all
	roiManager("Add");		// add the selection back
	roiManager("Select", 0);
	roiManager("Rename", "mask"); // rename
} else {

	// Step (1): Create the mask of the cyst and add the bounding selection to the ROI Manager

	// empty the ROI manager and all selections
	roiManager("reset");
	run("Select None");

	// duplicate the mask channel
	run("Duplicate...", "duplicate channels="+mask_channel);
	rename("mask img");

	// filter the image to get smoother results
	run("Gaussian Blur...", "sigma="+blur_pixels);

	// simple Otsu threshold
	setAutoThreshold("Otsu dark");

	// adjust the automatic threshold if needed
	getThreshold(tl, tu);
	tl=tl*threshold_adjustment;
	setThreshold(tl,tu);

	// create mask, fill holes, and expand the selection a bit
	run("Convert to Mask", "method=Default background=Dark");  // while this sounds weird, it actually uses the previously set fixed threshold!
	run("Fill Holes");
	//run("Dilate");	// not needed, we can include outside layers during Step (2)
	//run("Dilate");

	// convert into selection and add to ROI manager (this should be the first ROI in the Manager!)
	run("Create Selection");
	roiManager("Add");

	roiManager("Select", 0);
	roiManager("Rename", "mask");

	// close the mask image
	selectWindow("mask img");
	close();

} // else (mask_channel==0)

// Step (2): Create "layer" - selections based on the original mask, growing or shrinking by Dilate or Erode
//			 morphological operations. Add these layer selection to the ROI Manager

selectWindow(name);

// Add "outside the cyst" layers to the ROI manager first

// create two masks from the selection: the original and dilated copy
run("Select None");
run("Duplicate...", "duplicate channels="+mask_channel);
rename("img");
roiManager("Select", 0);		// the original mask is the first entry of the ROI Manager
run("Create Mask");
rename("mask");
run("Duplicate...", "title=[mask-1]");
run("Dilate");

// we can close the "img" image
selectWindow("img");
close();

setBatchMode(true);

for (layer=-1; layer>=-outside_layers; layer--) {
	// create the appropriate selections and add them to the ROI Manager
	Masks2ROI(integral, layer, "mask-1", "mask");

	// dilate the masks to get the next layer
	selectWindow("mask");
	run("Select None");		// just to make sure the selection is gone
	run("Dilate");
	selectWindow("mask-1");
	run("Select None");		// just to make sure the selection is gone
	run("Dilate");
} // for (all outside layers)

setBatchMode(false);

// close the dilated masks
selectWindow("mask");
close();
selectWindow("mask-1");
close();

// reorder the layers in the ROI Manager 
// (inverse order of all ROIs except for the first one, which is the orginial mask)
for (i=roiManager("count")-1; i>=1; i--) {
	roiManager("Select",i); 
    origLabel=getInfo("roi.name"); 
    roiManager("Add");//creates the same selection at bottom of list 
    roiManager("Delete");//deletes the old selection 
    roiManager("Select",roiManager("count")-1);//selects the new entry at bottom of list 
    roiManager("Rename",origLabel); 
} // for (all outside layers)


// Now add inside layers to the ROI Manager in the same fashion

// create two masks from the selection: the original and eroded copy
run("Select None");
run("Duplicate...", "duplicate channels="+mask_channel);
rename("img");
roiManager("Select", 0);		// the original mask is the first entry of the ROI Manager
run("Create Mask");
rename("mask");
run("Duplicate...", "title=[mask-1]");
run("Erode");

// we can close the "img" image
selectWindow("img");
close();

setBatchMode(true);
layer = 0;
// do - while
setBatchMode(true);
do {
	// create the appropriate selections and add them to the ROI Manager
	Masks2ROI(integral, layer, "mask", "mask-1");

	// Erode the masks to get the next layer
	selectWindow("mask");
	run("Select None");		// just to make sure the selection is gone
	getRawStatistics(scount, smean, smin, smax, sstd);	// to get an area of the overall selection, to terminate the loop
	run("Erode");
	selectWindow("mask-1");
	run("Select None");		// just to make sure the selection is gone
	run("Erode");
layer += 1;
// repeat until we approach zero area...
//} while ((swidth > min_size) & (sheight > min_size));	// not very reliable...
} while ((smean/smax)*scount > min_size);	// selection area calculated from the mean intensity in the "mask" image
setBatchMode(false);

// close the dilated masks
selectWindow("mask");
close();
selectWindow("mask-1");
close();


// Step (3): Using the layer selections in the ROI Manager measure the fluorescence profile


// set the required parameters to be measured
// set only few measurements, other (mean, stdev) are added manually for all measured channels
run("Set Measurements...", "area feret's display redirect=None decimal=5");

for (i=1; i<roiManager("count"); i++) {
	
	// measure the correct slice from the original image, so the title and channel are recorded in the measurements
	selectWindow(name);
	setSlice(measure_channels[0]);

	roiManager("Select", i);
	// add "automatic" measurements: label, area, feret radii
	run("Measure");

	// add "manual" measurements: mean, stdev for each channel
	for (j=0; j<measure_channels.length; j++) {
		setSlice(measure_channels[j]);
		getStatistics(area, mean, min, max, std);
		setResult("Mean-Ch"+measure_channels[j], nResults-1, mean);
		setResult("Stdev-Ch"+measure_channels[j], nResults-1, std);
	} // for all channels
}	// for all layers


// set a default set of measurement paramenters - but this deletes the columns from the table!!! so don't do it here!
//run("Set Measurements...", "area mean redirect=None decimal=3");

/**/


function Masks2ROI(integral, layer, mask, mask1) {
// create the appropriate selections and add them to the ROI Manager
// if integral = true, the selection is just the "mask" mask
// if integral = false, the selection is a XOR between "mask" and "mask1" masks
// the ROI Manager entry is renamed based on the "layer" parameter

	if (integral) {
		// create the "solid" selection based on the "mask" mask
		selectWindow(mask);
		run("Create Selection");
		roiManager("Add");
	}
	else // if (integral)
	{
		// create selection "between" the two masks (XOR function)
		imageCalculator("XOR create", mask, mask1);
		selectWindow("Result of "+mask);
		run("Create Selection");
		roiManager("Add");
		selectWindow("Result of "+mask);
		close();
	} // if (integral)
	
	// rename the selection
	roiManager("Select", roiManager("count")-1);
	roiManager("Rename", "layer "+layer);
}
